# Supplementary material for: Guidance and surroundings awareness in outdoor handheld augmented reality
Source: PLoS One. 2020 Mar 19;15(3):e0230518. doi: 10.1371/journal.pone.0230518 (PMC7081996; doi:10.1371/journal.pone.0230518)
Supplement: S1 Data — (XLSX) [file pone.0230518.s001.xlsx]

## Sheet: VisAge.Experiment.LogFilesSprea
ParticipantId	ArrowsOn	ImagesOn	TimeElapsed	TimeElapsedCorrected	TimeScreenOn	PercentageTimeLookingScreen	PoisFound	PoisFoundCorrected	TorringtonPl.Found.00	TorringtonPl.TimeNeeded.00	MaletPl.Found.02	MaletPl.TimeNeeded.02	MaletPl.bis.Found.03	MaletPl.bis.TimeNeeded.03	DarwinWalk.Found.04	DarwinWalk.TimeNeeded.04	FosterCourt.Found.06	FosterCourt.TimeNeeded.06	Medawar.Found.07	Medawar.TimeNeeded.07	FacultyOfArts.Found.08	FacultyOfArts.TimeNeeded.08	InsituteOfPshysiology.Found.09	InsituteOfPshysiology.TimeNeeded.09	SouthJunction.Found.10	SouthJunction.TimeNeeded.10	Age	Gender	AppEasyToUse	AppTooMuchInfo	AppInfoReliable	AppInfoSufficient	AppEnhancingExperience	AppAwareSurroundings	AppAbsorbed	MapInfoEasyUnderstand	MapInfoReliable	MapInfoUsefulToGetToLocation	MapInfoUsefulToKnowToLookAt	CompassUsedIt	CompassEasy	CompassReliable	CompassUsefulToGetToLocation	CompassUsefulToKnowWhereToLookAt	ImageUsedIt	ImageEasy	ImageReliable	ImageUsefulToGetToLocation	ImageUsefulToKnowWhereToLookAt
v01	0	0	525	521	484.701	0.930329	4	3	1	4	0	120	0	120	1	17	1	20	1	32	0	90	0	60	0	60	31	Male	7	2	7	6	6	5	5	6	6	7	5
v02	1	0	555	553	513.53	0.928626	5	4	1	2	0	120	0	120	1	29	0	90	1	21	0	90	1	55	1	25	20	Male	5	3	3	4	6	3	5	4	3	3	2	5	2	2	3	1
v03	0	1	468	464	424.732	0.91537	7	6	1	4	1	110	1	56	1	14	1	77	1	19	0	90	1	35	0	60	26	Male	6	3	5	6	5	5	3	5	5	5	7						7	6	6	7	7
v04	1	1	386	382	345.255	0.90381	9	8	1	4	1	109	1	51	1	17	1	30	1	35	1	71	1	39	1	26	33	Male	7	1	7	7	7	7	6	7	7	7	7	6	7	7	7	7	6	7	7	7	7
v05	0	0	562	559	398.944	0.713674	4	3	1	3	0	120	0	120	1	12	1	21	0	90	0	90	0	60	1	45	28	Male	7	2	4	2	6	5	4	4	4	5	1
v06	1	0	502	495	439.524	0.887928	5	4	1	7	0	120	0	120	1	21	1	23	1	32	0	90	0	60	1	27	24	Male	7	1	5	5	5	7	1	7	5	7	7	3	7	3	3	2
v07	0	1	294	291	258.44	0.888109	9	8	1	3	1	116	1	18	1	11	1	23	1	24	1	44	1	33	1	18	30	Male	6	1	4	7	3	4	5	6	6	6	2						7	7	6	3	7
v08	1	1	290	287	258.577	0.900967	9	8	1	3	1	57	1	34	1	16	1	25	1	25	1	61	1	36	1	28	27	Male	7	1	6	7	6	6	5	7	7	7	5	5	7	5	4	2	7	7	7	5	7
v09	0	0	583	577	525.388	0.910551	6	5	1	6	0	120	0	120	1	34	1	36	1	76	0	90	1	52	1	45	31	Male	6	2	6	7	6	6	4	7	7	7	4
v10	1	0	588	573	505.696	0.88254	4	3	1	15	0	120	0	120	1	19	1	54	1	48	0	90	0	60	0	60	27	Female	5	4	4	5	6	5	6	6	4	5	5	4	5	4	4	3
v11	0	1	623	619	544.142	0.879067	5	4	1	4	0	120	0	120	1	72	0	90	0	90	1	53	1	38	1	34	49	Male	6	2	4	3	5	4	3	6	6	7	4						7	7	6	4	6
v12	1	1	480	477	382.575	0.802044	7	6	1	3	0	120	0	120	1	17	1	50	1	23	1	58	1	47	1	40	27	Male	5	2	5	7	5	2	6	6	5	7	2	2	6	3	3	3	5	4	6	4	7
v13	0	0	595	595	377.643	0.634694	4	3	1	0	0	120	0	120	1	70	1	20	0	90	0	90	0	60	1	24	28	Male	5	3	5	5	6	6	4	7	5	5	5
v14	1	0	559	551	483.137	0.876837	5	4	1	8	0	120	0	120	1	24	1	57	1	60	0	90	0	60	1	18	28	Male	5	2	4	5	6	4	5	6	6	6	2	5	6	5	2	6
v15	0	1	332	327	298.605	0.913166	9	8	1	5	1	64	1	47	1	17	1	65	1	24	1	50	1	36	1	20	36	Male	7	3	1	1	2	4	3	1	1	1	1						6	7	1	1	1
v16	1	1	436	428	399.901	0.934349	9	8	1	8	1	97	1	46	1	38	1	76	1	60	1	47	1	38	1	22	19	Male	5	1	5	7	6	2	6	7	6	7	2	6	7	5	7	4	6	3	7	7	7
v17	0	0	599	597	477.222	0.799367	4	3	1	2	0	120	1	71	1	38	0	90	1	67	0	90	0	60	0	60	33	Male	3	1	1	1	1	3	5	2	2	7	1
v18	1	0	496	493	435.612	0.883594	5	4	1	3	0	120	0	120	1	16	1	29	1	30	0	90	0	60	1	26	38	Male	7	1	4	3	3	5	6	7	7	5	4	3	2	1	1	1
v19	0	1	321	318	246.497	0.775147	9	8	1	3	1	67	1	60	1	24	1	23	1	23	1	59	1	37	1	20	31	Male	5	1	5	6	5	4	2	7	5	6	6						7	6	7	7	6
v20	1	1	574	572	507.557	0.887337	8	7	1	2	0	120	1	115	1	94	1	24	1	38	1	83	1	49	1	45	28	Male	6	4	6	6	6	1	6	6	6	6	6	6	6	6	6	6	6	6	6	6	6
v21	0	0	502	497	448.565	0.902545	5	4	1	5	0	120	0	120	1	22	1	30	1	32	0	90	0	60	1	21	25	Male	6	1	6	2	6	1	7	6	7	6	2
v22	1	0	737	728	639.874	0.878948	2	1	1	9	0	120	0	120	0	121	0	90	1	65	0	90	0	60	0	60	20	Male	4	2	3	2	5	3	5	7	3	4	5	5	6	2	5	4
v23	0	1	447	446	405.759	0.909773	9	8	1	1	1	92	1	101	1	19	1	62	1	51	1	50	1	39	1	28	37	Male	7	1	7	7	6	6	2	7	7	6	7						7	6	7	6	7
v24	1	1	270	266	183.652	0.690421	9	8	1	4	1	55	1	27	1	12	1	17	1	50	1	39	1	31	1	34	24	Male	7	1	7	7	7	5	5	7	7	7	7	1	7	4	4	4	7	7	7	7	7
v25	0	0	621	614	536.158	0.873221	5	4	1	7	1	106	1	55	0	120	1	38	1	83	0	90	0	60	0	60	34	Female	6	1	4	1	7	3	1	4	4	5	4
v26	1	0	427	425	379.768	0.893573	6	5	1	2	0	120	1	55	1	17	1	18	1	37	0	90	0	60	1	25	28	Female	5	2	4	3	5	2	6	6	6	6	3	2	4	1	1	1
v27	0	1	403	401	267.612	0.667362	8	7	1	2	0	120	1	31	1	20	1	39	1	47	1	66	1	44	1	30	30	Female	7	1	6	6	6	1	7	6	6	5	2						7	7	7	5	7
v28	1	1	405	401	319.669	0.797179	8	7	1	4	1	59	0	120	1	23	1	25	1	31	1	84	1	34	1	21	21	Male	5	2	6	6	7	3	6	7	6	4	2	3	6	3	2	7	6	7	5	5	7
v29	0	0	524	521	463.937	0.890474	6	5	1	3	0	120	0	120	1	33	1	46	1	24	0	90	1	53	1	32	28	Female	6	1	7	4	7	3	7	7	7	6	4
v30	1	0	550	547	498.359	0.911077	6	5	1	3	0	120	1	102	1	21	0	90	1	52	0	90	1	49	1	21	21	Male	5	1	3	5	7	3	5	5	3	5	5	6	5	3	5	5
v31	0	1	339	335	256.774	0.766489	7	6	1	4	1	49	1	18	1	13	1	36	1	24	0	90	0	60	1	42	22	Female	7	1	6	7	6	5	6	6	6	6	6						7	7	7	6	6
v32	1	1	407	404	367.8	0.910396	7	6	1	3	0	120	1	57	1	14	1	27	0	90	1	40	1	33	1	19	24	Female	6	2	5	7	7	3	6	6	4	6	7	2	2	2	3	1	7	7	6	4	7
v33	0	0	678	673	612.356	0.90989	3	2	1	5	0	120	0	120	1	73	0	90	0	90	0	90	0	60	1	29	23	Female	5	2	3	2	3	3	3	3	3	2	2
v34	1	0	600	590	525.39	0.890492	5	4	1	10	0	120	0	120	1	62	1	35	1	76	0	90	0	60	1	25	24	Female	6	2	5	2	6	4	5	6	5	6	2	5	6	5	4	6
v35	0	1	626	620	522.848	0.843304	5	4	1	6	0	120	0	120	1	85	1	44	1	59	1	69	0	60	0	60	39	Male	5	1	6	5	7	5	6	6	4	5	6						7	7	7	5	5
v36	1	1	428	423	348.734	0.82443	8	7	1	5	0	120	1	36	1	17	1	62	1	57	1	55	1	44	1	28	22	Female	6	1	7	7	5	2	6	7	6	5	7	2	7	4	3	7	7	7	7	7	7
v37	0	0	488	483	459.621	0.951595	5	4	1	5	0	120	0	120	1	9	1	24	1	29	0	90	0	60	1	29	22	Male	7	1	7	6	7	7	2	7	7	7	4
v38	1	0	614	612	445.419	0.727809	4	3	1	2	0	120	0	120	1	24	0	90	1	70	0	90	0	60	1	36	22	Female	5	1	4	4	7	6	2	7	5	6	5	2	6	2	3	2
v39	0	1	454	448	392.788	0.87676	8	7	1	6	1	85	1	74	1	21	0	90	1	39	1	65	1	45	1	27	21	Female	7	1	7	5	7	7	5	7	7	7	7						7	7	7	5	6
v40	1	1	380	378	343.385	0.908427	7	6	1	2	1	77	1	22	1	17	1	32	1	50	0	90	0	60	1	27	30	Female	6	2	6	6	7	2	6	6	6	6	4	1	6	4	2	2	7	7	6	6	7
[truncated: 3 more columns]
